# Supplementary material for: Effectiveness of conventional surface water treatment processes in reducing natural radionuclides in Nile River drinking water
Source: Sci Rep. 2026 Mar 23;16:9802. doi: 10.1038/s41598-026-36428-y (PMC13018640; doi:10.1038/s41598-026-36428-y)
Supplement: Supplementary file 1 — Supplementary Material 1 [file 41598_2026_36428_MOESM1_ESM.xlsx]

## Sheet: Table ST.1
Table ST1.1: Individual Rn-222 concentrations (Bq/L) across all treatment stages for each of the 10 water treatment plants
Plant Number	Rn-222 in row water intake	Rn-222 in coagulation stage	Removal effeciency (%) of Rn-222 row water intake to coagulation stage	Rn-222 in filtration stage	Removal effeciency (%) of Rn-222 in row water intake to filtration stage	Rn-222 in final treated water stage	Removal effeciency (%) of Rn-222 in row water intake to final treated water stage
1	4.49 ± 0.225	3.16 ± 0.158	29.62	1.84 ± 0.092	59.02	1.15 ± 0.058	74.39
2	4.44 ± 0.222	3.23 ± 0.162	27.25	1.93 ± 0.097	56.53	1.19 ± 0.06	73.2
3	4.44 ± 0.222	3.15 ± 0.158	29.05	1.81 ± 0.091	59.23	1.135 ± 0.057	74.44
4	4.66 ± 0.233	3.29 ± 0.165	29.4	2.04 ± 0.102	56.22	1.23 ± 0.062	73.61
5	4.43 ± 0.222	3.24 ± 0.162	26.86	1.72 ± 0.086	61.17	1.09 ± 0.055	75.4
6	4.67 ± 0.234	3.26 ± 0.163	30.19	2.01 ± 0.101	56.96	1.25 ± 0.063	73.23
7	4.49 ± 0.225	3.11 ± 0.156	30.73	1.65 ± 0.083	63.25	1.14 ± 0.057	74.61
8	4.61 ± 0.231	3.16 ± 0.158	31.45	1.94 ± 0.097	57.92	1.15 ± 0.058	75.05
9	4.39 ± 0.22	3.22 ± 0.161	26.65	1.61 ± 0.081	63.33	1.17 ± 0.059	73.35
10	4.49 ± 0.225	3.12 ± 0.156	30.51	1.77 ± 0.089	60.58	1.14 ± 0.057	74.61
Rn-222 activity concentrations were measured using the RAD7 detector with RAD H2O accessory via closed-loop aeration. Samples were collected from raw water intake, post-coagulation, post-filtration, and final treated water stages at 10 Nile-fed treatment plants in Upper Egypt. All measurements were performed within 24 hours of sampling to minimize decay effects, and results are reported in Bq/L w…
Table ST1.2: Individual Ra-226 concentrations (Bq/L) across all treatment stages for each of the 10 water treatment plants
Plant Number	Ra-226 in row water intake	Ra-226 in coagulation stage (Bq/l)	Removal effeciency (%) of Ra-226 row water intake to coagulation stage	Ra-226 in filtration stage	Removal effeciency (%) of Ra-226 in row water intake to filtration stage	Ra-226 in final treated water stage	Removal effeciency (%) of Ra-226 in row water intake to final treated water stage
1	0.112 ± 0.011	0.096 ± 0.01	14.29	0.085 ± 0.009	24.11	0.083 ± 0.008	25.89
2	0.11 ± 0.011	0.095 ± 0.01	13.64	0.086 ± 0.009	21.82	0.082 ± 0.008	25.45
3	0.117 ± 0.012	0.097 ± 0.01	17.09	0.084 ± 0.008	27.95	0.083 ± 0.008	29.49
4	0.118 ± 0.012	0.093 ± 0.009	21.19	0.084 ± 0.008	28.47	0.082 ± 0.008	30.76
5	0.117 ± 0.012	0.096 ± 0.01	17.95	0.085 ± 0.009	27.35	0.082 ± 0.008	29.91
6	0.119 ± 0.012	0.096 ± 0.01	19.33	0.084 ± 0.008	29.08	0.08 ± 0.008	32.77
7	0.107 ± 0.011	0.091 ± 0.009	14.95	0.086 ± 0.009	19.72	0.081 ± 0.008	24.3
8	0.11 ± 0.011	0.092 ± 0.009	16.36	0.084 ± 0.008	23.64	0.08 ± 0.008	27.27
9	0.117 ± 0.012	0.093 ± 0.009	20.51	0.082 ± 0.008	29.91	0.08 ± 0.008	31.62
10	0.119 ± 0.012	0.096 ± 0.01	19.33	0.085 ± 0.009	28.57	0.082 ± 0.008	31.09
Ra-226 concentrations were determined by NaI(Tl) gamma spectrometry after 30 days of sealed storage to achieve secular equilibrium with its progeny (notably Bi-214). Activity was quantified using the 609.3 keV gamma peak. Samples represent the four key treatment stages across 10 plants in Upper Egypt. Results are reported in Bq/L with combined counting and calibration uncertainty.
Table ST1.3: Individual Ra-228 concentrations (Bq/L) across all treatment stages for each of the 10 water treatment plants
Plant Number	Ra-228 in row water intake	Ra-228 in coagulation stage	Removal effeciency (%) of Ra-228 row water intake to coagulation stage	Ra-228 in filtration stage	Removal effeciency (%) of Ra-228 in row water intake to filtration stage	Ra-228 in final treated water stage	Removal effeciency (%) of Ra-228 in row water intake to final treated water stage
1	0.022 ± 0.002	0.014 ± 0.001	33.49	0.012 ± 0.001	43.26	0.011 ± 0.001	48.84
2	0.022 ± 0.002	0.014 ± 0.001	33.49	0.012 ± 0.001	43.72	0.011 ± 0.001	48.84
3	0.022 ± 0.002	0.015 ± 0.001	32.87	0.012 ± 0.001	43.98	0.011 ± 0.001	49.07
4	0.02 ± 0.002	0.014 ± 0.001	30	0.013 ± 0.001	37	0.011 ± 0.001	45
5	0.022 ± 0.002	0.014 ± 0.001	34.26	0.012 ± 0.001	44.44	0.011 ± 0.001	49.07
6	0.023 ± 0.002	0.014 ± 0.001	38.2	0.012 ± 0.001	47.64	0.011 ± 0.001	52.79
7	0.02 ± 0.002	0.014 ± 0.001	27.64	0.012 ± 0.001	39.7	0.012 ± 0.001	39.7
8	0.02 ± 0.002	0.015 ± 0.001	26.13	0.013 ± 0.001	35.18	0.012 ± 0.001	39.7
9	0.022 ± 0.002	0.014 ± 0.001	33.8	0.012 ± 0.001	43.98	0.011 ± 0.001	49.07
10	0.021 ± 0.002	0.014 ± 0.001	31.71	0.012 ± 0.001	41.46	0.011 ± 0.001	46.34
Ra-228 activity was assessed indirectly via gamma emissions from its short-lived progeny Ac-228 (911.2 keV) and Pb-212 (238.6 keV) after 30 days of storage to ensure secular equilibrium. Measurements were conducted using a 3×3-inch NaI(Tl) detector with lead shielding. Data correspond to raw, post-coagulation, post-filtration, and final treated water from 10 representative treatment plants. Value…
Table ST1.4: Individual K-40 concentrations (Bq/L) across all treatment stages for each of the 10 water treatment plants
Plant Number	K-40 in row water intake	K-40 in coagulation stage	Removal effeciency (%) of K-40 row water intake to coagulation stage	K-40 in filtration stage	Removal effeciency (%) of K-40 in row water intake to filtration stage	K-40 in final treated water stage	Removal effeciency (%) of K-40 in row water intake to final treated water stage
1	3.73 ± 0.354	3.33 ± 0.316	10.72	3.29 ± 0.313	11.8	2.93 ± 0.293	21.45
2	3.73 ± 0.354	3.299 ± 0.313	11.55	3.215 ± 0.305	13.81	2.855 ± 0.286	23.46
3	3.73 ± 0.354	3.21 ± 0.305	13.94	3.217 ± 0.306	13.75	2.99 ± 0.299	19.84
4	3.68 ± 0.35	3.19 ± 0.303	13.32	3.218 ± 0.306	12.55	2.94 ± 0.294	20.11
5	3.73 ± 0.354	3.31 ± 0.314	11.26	3.24 ± 0.308	13.14	2.99 ± 0.299	19.84
6	3.74 ± 0.355	3.173 ± 0.301	15.16	3.218 ± 0.306	13.96	2.97 ± 0.297	20.59
7	3.69 ± 0.351	3.266 ± 0.31	11.49	3.239 ± 0.308	12.22	2.93 ± 0.293	20.6
8	3.66 ± 0.348	3.265 ± 0.31	10.79	3.25 ± 0.309	11.2	2.93 ± 0.293	19.95
9	3.73 ± 0.354	3.33 ± 0.316	10.72	3.19 ± 0.303	14.48	3.096 ± 0.31	17
10	3.66 ± 0.348	3.31 ± 0.314	9.56	3.24 ± 0.308	11.48	2.97 ± 0.297	18.85
K-40 concentrations were measured directly via its characteristic 1460.8 keV gamma emission using NaI(Tl) gamma spectrometry. Samples were stored in sealed 1.4 L Marinelli beakers and counted for 24 hours to ensure adequate statistics despite moderate activity levels. The table includes data from all four treatment stages across the 10 studied plants. Results are reported in Bq/L with expanded me…

## Sheet: Figures SF.1
Table SF1.1: Individual Rn-222 concentrations (Bq/L) across all treatment stages						Table SF1.3: Individual Ra-226 concentrations (Bq/L) across all treatment stages						Table SF1.5: Individual Ra-228 concentrations (Bq/L) across all treatment stages						Table SF1.7: Individual K-40 concentrations (Bq/L) across all treatment stages
Plant Number	Raw water intake	Coagulation stage	Filtration stage	Final treated water		Plant Number	Raw water intake	Coagulation stage	Filtration stage	Final treated water		Plant Number	Raw water intake	Coagulation stage	Filtration stage	Final treated water		Plant Number	Raw water intake	Coagulation stage	Filtration stage	Final treated water
1	4.49	3.16	1.84	1.15		1	0.112	0.096	0.085	0.083		1	0.0215	0.0143	0.0122	0.011		1	3.73	3.33	3.29	2.93
2	4.44	3.23	1.93	1.19		2	0.11	0.095	0.086	0.082		2	0.0215	0.0143	0.0121	0.011		2	3.73	3.299	3.215	2.855
3	4.44	3.15	1.81	1.135		3	0.117	0.097	0.0843	0.0825		3	0.0216	0.0145	0.0121	0.011		3	3.73	3.21	3.217	2.99
4	4.66	3.29	2.04	1.23		4	0.118	0.093	0.0844	0.0817		4	0.02	0.014	0.0126	0.011		4	3.68	3.19	3.218	2.94
5	4.43	3.24	1.72	1.09		5	0.117	0.096	0.085	0.082		5	0.0216	0.0142	0.012	0.011		5	3.73	3.31	3.24	2.99
6	4.67	3.26	2.01	1.25		6	0.119	0.096	0.0844	0.08		6	0.0233	0.0144	0.0122	0.011		6	3.74	3.173	3.218	2.97
7	4.49	3.11	1.65	1.14		7	0.107	0.091	0.0859	0.081		7	0.0199	0.0144	0.012	0.012		7	3.69	3.266	3.239	2.93
8	4.61	3.16	1.94	1.15		8	0.11	0.092	0.084	0.08		8	0.0199	0.0147	0.0129	0.012		8	3.66	3.265	3.25	2.93
9	4.39	3.22	1.61	1.17		9	0.117	0.093	0.082	0.08		9	0.0216	0.0143	0.0121	0.011		9	3.73	3.33	3.19	3.096
10	4.49	3.12	1.77	1.14		10	0.119	0.096	0.085	0.082		10	0.0205	0.014	0.012	0.011		10	3.66	3.31	3.24	2.97
Table SF1.2: Frequency distribution of raw water Rn-222 across sampled treatment plants						Table SF1.4: Frequency distribution of raw water Rn-222 across sampled treatment plants						Table SF1.6: Frequency distribution of raw water Rn-222 across sampled treatment plants						Table SF1.8: Frequency distribution of raw water Rn-222 across sampled treatment plants
Range	Step	Frequency	Frequency (%)			Range	Step	Frequency	Frequency (%)			Range	Step	Frequency	Frequency (%)			Range	Step	Frequency	Frequency (%)
<4.4	4.4	1	10			<0.11	0.11	3	30			<0.02	0.02	3	30			<3.68	3.68	3	30
4.4-4.5	4.5	6	60			0.11-0.118	0.118	5	50			0.02-0.022	0.022	6	60			3.68-3.73	3.73	6	60
>4.5		3	30			>0.118		2	20			>0.022		1	10			>3.73		1	10
Total Frequency			100 %			Total Frequency			100 %			Total Frequency			100 %			Total Frequency			100 %

## Sheet: Table ST.2
Table ST.2: Comparison of natural radionuclide concentrations in treated Nile River water with regional and international literature
Radionuclide		This Study	Regional Studies
			Avgerage (Bq/L)	Water Type	Area	Reference
Rn-222		1.17 ± 0.06	3.57	GroundWater	Qena, Egypt	K. Salah, et al., 2021
			0.22	Nile Water	Qena, Egypt	K. Salah, et al., 2020
			0.77	Botteled Water	Qena, Egypt
			0.49	GroundWater	Westerndesert, Egypt	A. Hussein, et al., 2014
			0.14	Tap Water	Westerndesert, Egypt
			0.5	Distilled Water	Westerndesert, Egypt
			0.23	Surface Water	Westerndesert, Egypt
			0.37	Sea Water	Westerndesert, Egypt
Ra-226		0.081 ± 0.01	0.74	GroundWater	Luxor, Egypt	K. Ali, et al., 2025
			0.54	GroundWater	Qena, Egypt	K. Salah, et al., 2021
			0.257	Nile Water	Assiut, Egypt	G. Salaheldin, et al., 2017
			1.5	GroundWater	Safaga-Quseir, Egypt	N. Ahmed 2004
			0.59	Nile Water	Naser Lake, Egypt	K. Ali, et al., 2025
			0.21	Drinking Water	Assiut, Egypt	H. El-Gamal, et al., 2019
			0.0085 – 0.0165	Surface Water	Miri Lake, Sudan	A. Osman et al., 2008
			< 0.00078	Surface Water	Addis Ababa, Ethiopia	T. Hundie, et a., 2024
			3.55	Drinking Water	Marsabit – Kenya	O. Aguko, et al., 2020
			0.191 – 0.971	borehole water	Arua, Uganda	A. Uzorka, et al, 2026
			0.0150 – 0.0256	Mkuju River	Mkuju River, Tanzania	F. Banzi, et al., 2016
			3.0 – 22.5	River Water	Taiwan	T. Chu et al, 1997
			0.003 – 0.050	Tap/Spring water	Balkans, Serbia	M. Radenković, et al., 2015
Ra-228		0.011 ± 0.001	0.00012 – 0.00199	Surface Water	Mkuju River, Tanzania	F. Banzi et al, 2016
K-40		2.96 ± 0.28	13	GroundWater	Luxor, Egypt	K. Ali, et al., 2025
			0.826	Nile Water	Assiut, Egypt	G. Salaheldin, et al., 2017
			5.1	GroundWater	Qena, Egypt	K. Salah, et al., 2021
			8.6	Nile Water	Naser Lake, Egypt	K. Ali, et al., 2025
			0.73	Drinking Water	Assiut, Egypt	H. El-Gamal, et al., 2019
			17.7	Kemessie Hot Spring	North-Eastern Ethiopia	A. Pradeep, et al., 2016
			122.25	Surface Water	Akaki Rivers, Ethiopia	T. Hundie, et al., 2024
			52.68	Drinking Water	Marsabit – Kenya	O. Aguko, et al., 2020
			< 4.36	borehole water	Arua, Uganda	A. Uzorka, et al., 2026
			≤ 0.020	Tap/Spring water	Balkans, Serbia	M. Radenković, et al., 2015
Comparison of activity concentrations (Bq/L) of Rn-222, Ra-226, Ra-228, and K-40 in treated Nile River water from this study with published data from Egypt, the Nile Basin, and other global regions. "This Study" values represent mean ± standard deviation for final treated water from 10 plants in Upper Egypt. Literature values are grouped by radionuclide, water type, geographic location, and refer…

## Sheet: Table ST.3
Table ST.3: Plant-specific annual effective doses from ingestion of raw and treated Nile River water for adults, children, and infants
Plant Number	Annual effective doses (µSv/y) in raw water			Annual Effective Doses (µSv/y) in treated water
	Adults	Childs	Infants	Adults	Childs	Infants
1	41.14	60.3995	51.7508	18.91	28.448	15.318
2	40.61	59.6155	51.1568	18.97	28.511	15.7035
3	41.604	61.1562	51.4017	18.765	28.2345	15.1433
4	42.62	62.566	53.691	19.128	28.7259	16.1132
5	41.554	61.0862	51.2967	18.47	27.811	14.6535
6	43.272	63.5691	53.9444	18.99	28.497	16.2645
7	40.216	58.9673	51.523	18.72	28.161	15.1785
8	41.236	60.4583	52.8865	18.63	28.014	15.249
9	41.354	60.8062	50.8767	18.59	27.937	15.4245
10	41.98	61.7015	51.9578	18.72	28.161	15.1785
Annual effective doses (µSv/y) were calculated based on measured radionuclide concentrations in raw and final treated water from each of the 10 treatment plants in Upper Egypt. Doses account for age-specific water consumption rates and ICRP-recommended dose conversion factors for Rn-222, Ra-226, and Ra-228. K-40 was excluded due to its negligible radiological contribution. All values reflect indi…
